# Supplementary material for: Effect of Penthorum Chinense Pursh Compound on AFB1-Induced Immune Imbalance via JAK/STAT Signaling Pathway in Spleen of Broiler Chicken
Source: Vet Sci. 2023 Aug 13;10(8):521. doi: 10.3390/vetsci10080521 (PMC10459701; doi:10.3390/vetsci10080521)
Supplement: Supplementary file 1 [file vetsci-10-00521-s001.zip]

Archive with 1 entries (1 files):
- vetsci-2432579-supplementary.pdf
